# Supplementary material for: Prevention of Herpes Zoster: A Focus on the Effectiveness and Safety of Herpes Zoster Vaccines
Source: Viruses. 2022 Nov 29;14(12):2667. doi: 10.3390/v14122667 (PMC9782228; doi:10.3390/v14122667)
Supplement: Supplementary file 1 [file viruses-14-02667-s001.zip]

Archive with 1 entries (1 files):
- viruses-2050315-supplementary.pdf
